# Supplementary material for: Bulk and Single-Cell Transcriptomics Reveal That SCO2 Drives Psoriasis via Activating CCR7+ Dendritic Cell
Source: Int J Mol Sci. 2026 Jan 30;27(3):1397. doi: 10.3390/ijms27031397 (PMC12897791; doi:10.3390/ijms27031397)
Supplement: Supplementary file 1 [file ijms-27-01397-s001.zip]

Archive with 4 entries (4 files):
- Supplementary Figure S1.pdf
- Supplementary Figure S2.pdf
- Supplementary Figure S3.pdf
- supplementary table.xlsx
