# Supplementary material for: Bulk and Single-Cell Transcriptomics Reveal That SCO2 Drives Psoriasis via Activating CCR7+ Dendritic Cell
Source: Int J Mol Sci. 2026 Jan 30;27(3):1397. doi: 10.3390/ijms27031397 (PMC12897791; doi:10.3390/ijms27031397)
Supplement: Supplementary file 1 [file ijms-27-01397-s001.zip › supplementary table.xlsx]

## Sheet: table S1
Table S1 Details of data sources.
Accession number	Data Type	Number of PSO	Number of Control	Source or Database	Dataset URL
GSE13355	bulk RNA-seq	58	64	Gene Expression Omnibus	https://www.ncbi.nlm.nih.gov/geo/
GSE14905	bulk RNA-seq	33	21	Gene Expression Omnibus	https://www.ncbi.nlm.nih.gov/geo/
GSE150672	scRNA-seq	8	3	Gene Expression Omnibus	https://www.ncbi.nlm.nih.gov/geo/

## Sheet: table S2
Table S2 Details of gene sources.
GOBP_LACTATE_METABOLIC_PROCESS	GOBP_LACTATE_TRANSMEMBRANE_TRANSPORT	GOMF_L_LACTATE_DEHYDROGENASE_ACTIVITY	GOMF_LACTATE_TRANSMEMBRANE_TRANSPORTER_ACTIVITY	HP_ABNORMAL_CIRCULATING_LACTATE_DEHYDROGENASE_CONCENTRATION	HP_ELEVATED_LACTATE_PYRUVATE_RATIO	HP_INCREASED_CIRCULATING_LACTATE_CONCENTRATION	KEGG_MEDICUS_REFERENCE_GLYCOLYSIS	WP_LACTATE_SHUTTLE_IN_GLIAL_CELLS
ACTN3	ACACB	LDHA	SLC16A1	ABCG8	BCS1L	AARS2	ALDOA	CA2
GATD1	EMB	LDHAL6A	SLC16A3	ACAD9	COQ8A	ACACA	ALDOB	CA4
HAGH	SLC16A1	LDHAL6B	SLC16A7	ACADM	CYC1	ACAD9	ALDOC	HK1
HIF1A	SLC16A3	LDHB	SLC16A8	AIFM1	GFM1	ACAT1	BPGM	LDHA
LDHA	SLC16A7	LDHC	SLC5A12	AKR1D1	HS6ST2	ACAT2	ENO1	LDHB
LDHAL6A	SLC16A8		SLC5A8	ALDOA	IBA57	ADAMTS13	ENO2	NUDT14
LDHAL6B	SLC5A12			ALK	MDH2	AGK	ENO3	SLC16A1
LDHB	SLC5A8			B3GALNT2	MRPL3	AIFM1	ENO4	SLC16A3
LDHC				B4GAT1	NDUFA10	ALDH6A1	GAPDH	SLC16A7
LDHD				CALR	NDUFA9	AMPD1	GPI	SLC1A2
MIR210				CAV3	NDUFB10	AMPD2	LDHA	SLC2A1
MRS2				CBLIF	NDUFS4	AMPD3	LDHAL6A	SLC2A3
PARK7				CD46	PDSS1	ATAD3A	LDHAL6B	SLC4A4
PER2				CDAN1	PRORP	ATP5F1A	LDHB
PFKFB2				CFH	SCO2	ATPAF2	LDHC
PNKD				CFI	SDHA	BCS1L	PFKL
TIGAR				CHEK2	SUCLG1	C1QBP	PFKM
TP53				CLN5	TMEM126B	CA5A	PFKP
				COL4A1	TRMT10C	CARS2	PGAM1
				CPT2	TSFM	CDK5	PGAM2
				CRPPA	UQCC3	CHCHD10	PGAM4
				CTSD		CLPB	PGK1
				DAG1		COG3	PGK2
				DHFR		COQ4	PKLR
				DNAJC5		COQ8A	PKM
				FKRP		COQ9
				FKTN		COX10
				FLI1		COX11
				GAA		COX14
				GATA1		COX20
				GATA2		COX4I1
				GCLC		COX5A
				GRN		COX6A2
				HACE1		COX6B1
				HBB		COX8A
				HELLPAR		CRAT
				HLA-DRB1		CYC1
				HMGCS2		CYP27A1
				HMOX1		DARS2
				INPP5K		DGUOK
				IRAK1		DLD
				JAK2		DNAJC19
				KCNN4		DNM1L
				KIF23		DTYMK
				KLF1		EARS2
				KY		ECHS1
				LARGE1		FARS2
				LDHA		FASTKD2
				LDHB		FBXL4
				LIN28B		FDX2
				LIPA		GFM1
				LMO1		GFM2
				LPIN1		GK
				LYST		GLRX5
				MLIP		GOT2
				MPL		GTPBP3
				MT-CO1		GYS2
				MT-CO3		HADHB
				MTHFD1		HIBCH
				MVK		HMGCL
				MYC		HPDL
				MYCN		HS6ST2
				NSUN2		HSD17B10
				OBSCN		HSPD1
				OCRL		HTRA2
				PEX2		IFT56
				PFKM		ISCA1
				PHOX2B		ISCU
				PIEZO1		KARS1
				PIGA		LARS2
				PIK3CG		LDHA
				PITRM1		LETM1
				PLA2G6		LIAS
				PLEC		LIPT1
				PNPLA2		LIPT2
				POMGNT1		LONP1
				POMGNT2		LRPPRC
				POMK		LYRM7
				POMT1		MDH2
				POMT2		MECP2
				RB1		MICOS13
				RHAG		MIPEP
				RHCE		MPC1
				RHD		MRPL12
				RPS14		MRPL3
				RXYLT1		MRPL39
				SAT1		MRPL44
				SIL1		MRPS14
				SLC19A1		MRPS16
				SLC25A13		MRPS2
				SLC4A1		MRPS22
				SLC7A7		MRPS28
				SPP1		MRPS34
				STAT4		MRPS7
				STIM1		MT-ATP6
				TCIRG1		MT-CO1
				TET2		MT-CO2
				TOMM7		MT-CO3
				TOP2A		MT-ND1
				TP53		MT-ND2
				TPP1		MT-ND3
				USB1		MT-ND4
				VPS13A		MT-ND5
				XK		MT-ND6
				ZNFX1		MT-TF
						MT-TH
						MT-TI
						MT-TK
						MT-TL1
						MT-TL2
						MT-TN
						MT-TP
						MT-TQ
						MT-TS1
						MT-TS2
						MT-TV
						MT-TW
						MTFMT
						MTO1
						MTRFR
						NADK2
						NARS2
						NAXD
						NAXE
						NDUFA1
						NDUFA11
						NDUFA12
						NDUFA13
						NDUFA6
						NDUFA8
						NDUFA9
						NDUFAF1
						NDUFAF4
						NDUFAF6
						NDUFB8
						NDUFB9
						NDUFC2
						NDUFS1
						NDUFS2
						NDUFS3
						NDUFS8
						NDUFV1
						NFS1
						NFU1
						NGLY1
						NSUN3
						OCRL
						OGDH
						OPA1
						PC
						PDHA1
						PDHX
						PDP1
						PDSS1
						PDSS2
						PET100
						PET117
						PHKG2
						PITRM1
						PLPBP
						PMPCB
						PNPLA8
						PNPO
						PNPT1
						POLG
						POLG2
						POLRMT
						PPCS
						PRORP
						PRSS12
						PUS1
						PYGL
						RARS1
						RARS2
						RMND1
						RNASEH1
						RRAGC
						RRM2B
						SARS2
						SCO1
						SCO2
						SDHA
						SDHB
						SERAC1
						SFXN4
						SLC25A10
						SLC25A12
						SLC25A26
						SLC25A3
						SLC25A4
						SLC25A42
						SLC31A1
						SLC7A7
						SOD1
						STAT2
						SUCLA2
						SUCLG1
						SURF1
						SYNJ1
						TANGO2
						TARS2
						TEFM
						TIMM22
						TIMM50
						TK2
						TMEM126B
						TMEM70
						TPK1
						TRMT10C
						TRMT5
						TRMU
						TSFM
						TUFM
						TWNK
						TXN2
						UPB1
						UQCC2
						UQCC3
						UQCRB
						UQCRC2
						UQCRH
						UQCRQ
						WARS2
						YARS1
						YARS2
						YME1L1

## Sheet: Sheet1
Table S2 Details of gene sources
1. GOBP_LACTATE_METABOLIC_PROCESS
ACTN3	HAGH	LDHA	LDHC	LDHAL6B	MIR210	PARK7	PFKFB2
GATD1	HIF1A	LDHAL6A	LDHD	LDHB	MRS2	PER2	PNKD
TIGAR	TP53
2. GOBP_LACTATE_TRANSMEMBRANE_TRANSPORT
ACACB	SLC16A1	SLC16A7	SLC5A12	EMB	SLC16A3	SLC16A8	SLC5A8
3. GOMF_L_LACTATE_DEHYDROGENASE_ACTIVITY
LDHA	LDHAL6A	LDHAL6B	LDHB	LDHC
4. GOMF_LACTATE_TRANSMEMBRANE_TRANSPORTER_ACTIVITY
SLC16A1	SLC16A3	SLC16A7	SLC16A8	SLC5A12	SLC5A8
5. HP_ABNORMAL_CIRCULATING_LACTATE_DEHYDROGENASE_CONCENTRATION
ABCG8	PLA2G6	GATA2	MYC	VPS13A	MYCN	XK	ZNFX1
ACAD9	PLEC	GCLC	NSUN2	POMT2	HMGCS2	OCRL	PEX2
ACADM	PNPLA2	GRN	OBSCN	RB1	HMOX1	CDAN1	PFKM
AIFM1	POMGNT1	HACE1	B3GALNT2	RHAG	INPP5K	CFH	PHOX2B
AKR1D1	POMGNT2	HBB	B4GAT1	RHCE	IRAK1	CFI	PIEZO1
ALDOA	POMK	HELLPAR	CALR	RHD	JAK2	CHEK2	PIGA
ALK	POMT1	HLA-DRB1	CAV3	RPS14	KCNN4	CLN5	PIK3CG
CRPPA	CTSD	RXYLT1	CBLIF	SLC4A1	SLC19A1	COL4A1	PITRM1
SLC25A13	LDHA	SAT1	CD46	TPP1	LYST	CPT2	FLI1
KIF23	LDHB	SIL1	TCIRG1	USB1	MLIP	DAG1	GAA
KLF1	LIN28B	SLC7A7	TET2	MT-CO1	MPL	DHFR	GATA1
KY	LIPA	SPP1	TOMM7	MT-CO3	STIM1	DNAJC5	FKTN
LARGE1	LMO1	STAT4	TOP2A	MTHFD1	TP53	FKRP	MVK
LPIN1
6. HP_ELEVATED_LACTATE_PYRUVATE_RATIO
BCS1L	GFM1	MDH2	NDUFA9	NDUFS4	SDHA	TRMT10C	PRORP
COQ8A	HS6ST2	MRPL3	NDUFB10	PDSS1	SUCLG1	TSFM	TMEM126B
CYC1	IBA57	NDUFA10	SCO2	UQCC3
7. HP_INCREASED_CIRCULATING_LACTATE_CONCENTRATION
AARS2	AMPD3	COG3	COX6B1	EARS2	GTPBP3	ISCA1	LYRM7
ACACA	ATAD3A	COQ4	COX8A	ECHS1	GYS2	ISCU	MDH2
ACAD9	ATP5F1A	COQ8A	CRAT	FARS2	HADHB	KARS1	MECP2
ACAT1	ATPAF2	COQ9	CYC1	FASTKD2	HIBCH	LARS2	MICOS13
ACAT2	BCS1L	COX10	CYP27A1	FBXL4	HMGCL	LDHA	MIPEP
ADAMTS13	C1QBP	COX11	DARS2	FDX2	HPDL	LETM1	MPC1
AGK	CA5A	COX14	DGUOK	GFM1	HS6ST2	LIAS	MRPL12
AIFM1	CARS2	COX20	DLD	GFM2	HSD17B10	LIPT1	MRPL3
ALDH6A1	CDK5	COX4I1	DNAJC19	GK	HSPD1	LIPT2	MRPL39
AMPD1	CHCHD10	COX5A	DNM1L	GLRX5	HTRA2	LONP1	MRPL44
AMPD2	CLPB	COX6A2	DTYMK	GOT2	IFT56	LRPPRC	MRPS14
MRPS16	MRPS7	MT-ND1	MT-ND6	MT-TL1	MT-TS1	MTO1	NAXE
MRPS2	MT-ATP6	MT-ND2	MT-TF	MT-TL2	MT-TS2	MTRFR	NDUFA1
MRPS22	MT-CO1	MT-ND3	MT-TH	MT-TN	MT-TV	NADK2	NDUFA11
MRPS28	MT-CO2	MT-ND4	MT-TI	MT-TP	MT-TW	NARS2	NDUFA12
MRPS34	MT-CO3	MT-ND5	MT-TK	MT-TQ	MTFMT	NAXD	NDUFA13
NDUFA6	NDUFC2	NGLY1	PDP1	PMPCB	PRORP	RRAGC	SFXN4
NDUFA8	NDUFS1	NSUN3	PDSS1	PNPLA8	PRSS12	RRM2B	SLC25A10
NDUFA9	NDUFS2	OCRL	PDSS2	PNPO	PUS1	SARS2	SLC25A12
NDUFAF1	NDUFS3	OGDH	PET100	PNPT1	PYGL	SCO1	SLC25A26
NDUFAF4	NDUFS8	OPA1	PET117	POLG	RARS1	SCO2	SLC25A3
NDUFAF6	NDUFV1	PC	PHKG2	POLG2	RARS2	SDHA	SLC25A4
NDUFB8	NFS1	PDHA1	PITRM1	POLRMT	RMND1	SDHB	SLC25A42
NDUFB9	NFU1	PDHX	PLPBP	PPCS	RNASEH1	SERAC1	SLC31A1
SLC7A7	SUCLA2	SYNJ1	TEFM	TK2	TPK1	TRMU	TWNK
SOD1	SUCLG1	TANGO2	TIMM22	TMEM126B	TRMT10C	TSFM	TXN2
STAT2	SURF1	TARS2	TIMM50	TMEM70	TRMT5	TUFM	UPB1
UQCC2	UQCC3	UQCRB	UQCRC2	UQCRH	UQCRQ	WARS2	YARS1
YARS2	YME1L1
8. KEGG_MEDICUS_REFERENCE_GLYCOLYSIS
ALDOA	ALDOB	ALDOC	BPGM	ENO1	ENO2	ENO3	ENO4
GAPDH	GPI	LDHA	LDHAL6A	LDHAL6B	LDHB	LDHC	PFKL
PFKM	PFKP	PGAM1	PGAM2	PGAM4	PGK1	PGK2	PKLR
PKM
9. WP_LACTATE_SHUTTLE_IN_GLIAL_CELLS
CA2	CA4	HK1	LDHA	LDHB	NUDT14	SLC16A1	SLC16A3
SLC16A7	SLC1A2	SLC2A1	SLC2A3	SLC4A4
